# Supplementary material for: Genetic Diversity of SARS-CoV-2 over a One-Year Period of the COVID-19 Pandemic: A Global Perspective
Source: Biomedicines. 2021 Apr 11;9(4):412. doi: 10.3390/biomedicines9040412 (PMC8069977; doi:10.3390/biomedicines9040412)
Supplement: Supplementary file 1 [file biomedicines-09-00412-s001.zip]

Archive with 4 entries (3 files):
- biomedicines-1156310-supplementary/
- biomedicines-1156310-supplementary/biomedicines-1156310-supplementary-Data-S1.pdf
- biomedicines-1156310-supplementary/biomedicines-1156310-supplementary-figures.docx
- biomedicines-1156310-supplementary/biomedicines-1156310-supplementary-tables.docx
